# Supplementary material for: Comparative metabolism of conjugated and unconjugated pterins in Crithidia, Leishmania and African trypanosomes
Source: PLoS Negl Trop Dis. 2025 Jul 29;19(7):e0013332. doi: 10.1371/journal.pntd.0013332 (PMC12327612; doi:10.1371/journal.pntd.0013332)
Supplement: S1 Table — (XLSX) [file pntd.0013332.s001.xlsx]

## Sheet: Fig 2A data
Cell numbers / assay	total biopterin 1 (pmol)	total biopterin 2 (pmol)	total biopterin 3 (pmol)	Mean total biopterin	SEM total biopterin
0	0	0	0	0	0
10000000	5.88	4.99	4.93	5.2667	0.3072
50000000	26.54	30.8	25.1	27.48	1.7113
100000000	54.19	48.18	49.73	50.7	1.8015
250000000		109.04	114.82	111.93	2.89

## Sheet: Fig 3 data 
High Biopterin culture											A + B	A + B	A + B	Mean	Std. Deviation
Time (h)	H2B 1	H2B 2	H2B 3	Mean H2B High	SD H2B	H4B 1	H4B 2	H4B 3	Mean H4B High	SD H4B	Total 1	Total 2	Total 3	Mean total biopterin	SD biopterin		Time (h)	H2B 1	H2B 2	H2B 3	Mean H2B low	SD H2B	H4B 1	H4B 2	H4B 3	Mean H4B low	SD H4B
Early log	0.269336	0.318471	0.531392	0.373066	0.139298	11.4158	11.1429	10.9518	11.1702	0.233227	11.6852	11.4613	11.4832	11.5432	0.123411		Early log	0.2693	0.3185	0.5314	0.3731	0.1393	11.4158	11.1429	10.9518	11.1702	0.2332
Mid log	0.428571	0.352381	0.449206	0.410053	0.0509999	16.6714	16.9778	16.8794	16.8429	0.156408	17.1	17.3302	17.3286	17.2529	0.132432		Mid log	0.4286	0.3524	0.4492	0.4101	0.051	16.6714	16.9778	16.8794	16.8429	0.1564
Stationary	0.539823	0.596713	0.513274	0.549937	0.0426289	18.2035	18.0872	18.3919	18.2276	0.153749	18.7434	18.6839	18.9052	18.7775	0.114498		Stationary	0.5398	0.5967	0.5133	0.5499	0.0426	18.2035	18.0872	18.3919	18.2276	0.1537
Late stationary	0.835866	0.85613	0.85309	0.848362	0.0109279	20.0922	20.0527	19.9078	20.0176	0.0970769	20.9281	20.9088	20.7609	20.8659	0.0914589		Late stationary	0.8359	0.8561	0.8531	0.8484	0.0109	20.0922	20.0527	19.9078	20.0176	0.0971

## Sheet: Fig 4 data
Plus bioterin					Minus biopterin
Time, day	C. fasciculata	L. major	T. brucei		Time, day	C. fasciculata 1	C. fasciculata 2	Mean C. fasciculata	L. major 1	L. major 2	Mean L. major	T. brucei 1	T. brucei 2	Mean T. brucei
0	50000	50000	50000		0	18500000	*1.3e+007	18500000	11200000	11200000	11200000	2290000	2240000	2265000
1	900000	344000	328000		1	15700000	15100000	15400000	8300000	8600000	8450000	3100000	3000000	3050000
2	12900000	1340000	1690000		2	19500000	18200000	18850000	7360000	7200000	7280000	3410000	3520000	3465000
3	256000000	6600000	21400000		3	12400000	13300000	12850000	5200000	5400000	5300000	3540000	3720000	3630000
4	1950000000	36000000	65000000		4	7760000	7260000	7510000	4240000	4340000	4290000	799000	888000	843500
5	25600000000	258000000	860000000		5	3620000	3650000	3635000	3900000	3930000	3915000	10000	20000	15000
6	370000000000	722000000	6250000000		6	3900000	3920000	3910000	3300000	3260000	3280000
7	3480000000000	5200000000	82500000000		7	1624000	1770000	1697000	1720000	1580000	1650000
8	53800000000000	36000000000	408000000000		8	1010000	950000	980000	1600000	1820000	1710000
9	720000000000000	142000000000	4300000000000		9	720000	730000	725000	1030000	1240000	1135000
10	1.012e+16	600000000000	14280000000000		10	615000	644000	629500	640000	640000	640000
11	7.92e+16	3780000000000	146000000000000		11	490000	505000	497500	370000	390000	380000
12	1.008e+18	13600000000000	1160000000000000		12	374000	363000	368500	190000	260000	225000
13	1.296e+19	57800000000000	1.67e+16		13	321000	330000	325500	20000	30000	25000
14	1.616e+20	228000000000000	8.4075e+16		14	195000	192000	193500	<1e4	<1e4

## Sheet: Figure 4 inset
Time, day	C. fasciculata 1	C. fasciculata 2	Mean C. fasciculata	Cf viability %	Time, day2	T. brucei 1	T. brucei 2	Mean T. brucei	Tb viability %	L. major 1	L. major 2	Mean L. major	Lm viability, %
0	18500000	*1.3e+007	18500000	143.969	0	2290000	2240000	2265000	62.3967	11200000	11200000	11200000	211.321
1	15700000	15100000	15400000	119.844	1	3100000	3000000	3050000	84.022	8300000	8600000	8450000	159.434
2	19500000	18200000	18850000	146.693	2	3410000	3520000	3465000	95.4545	7360000	7200000	7280000	137.358
3	12400000	13300000	12850000	100	3	3540000	3720000	3630000	100	5200000	5400000	5300000	100
4	7760000	7260000	7510000	58.4436	4	799000	888000	843500	23.2369	4240000	4340000	4290000	80.9434
5	3620000	3650000	3635000	28.2879	5	10000	20000	15000	0.4132	3900000	3930000	3915000	73.8679
6	3900000	3920000	3910000	30.428						3300000	3260000	3280000	61.8868
7	1624000	1770000	1697000	13.2062						1720000	1580000	1650000	31.1321
8	1010000	950000	980000	7.6265						1600000	1820000	1710000	32.2642
9	720000	730000	725000	5.642						1030000	1240000	1135000	21.4151
10	615000	644000	629500	4.8988						640000	640000	640000	12.0755
11	490000	505000	497500	3.8716						370000	390000	380000	7.1698
12	374000	363000	368500	2.8677						190000	260000	225000	4.2453
13	321000	330000	325500	2.5331						20000	30000	25000	0.4717
14	195000	192000	193500	1.5058						<1e4	<1e4		0

## Sheet: Fig 5A data
Biopterin relative growth							Folate relative growth
[biopterin], nM	set 1	set 2	set 3	Mean	SEM		[folate], nM	set 1	set 2	set 3	Mean	SEM
500000	98.4993	99.9501	104.003	100.817	1.6468		500000	104.479	109.054	115.441	109.658	3.1788
166667	103.088	103.924	108.386	105.133	1.6446		250000	104.026	112.644	103.686	106.785	2.9308
55555.6	103.372	103.987	109.395	105.585	1.9136		125000	103.799	108.569	103.46	105.276	1.6494
18518.5	102.993	108.812	101.905	104.57	2.144		62500	99.3371	104.948	90.9943	98.4263	4.0536
6172.84	106.4	106.951	109.79	107.713	1.0503		31250	94.907	92.9022	95.6508	94.4867	0.8208
2057.61	102	107.961	108.402	106.121	2.0644		15625	83.1528	94.0986	86.8391	88.0302	3.2154
685.871	102.678	103.908	107.298	104.628	1.3815		7812.5	73.2579	78.4479	74.1471	75.2843	1.6025
228.624	99.8081	105.059	102.536	102.468	1.5162		3906.25	54.3897	63.4438	62.5061	60.1132	2.8745
76.2079	96.7963	97.3009	101.842	98.6465	1.6045		1953.12	32.8375	32.3686	26.9685	30.7249	1.8831
25.4026	107.803	105.579	104.034	105.805	1.0938		976.562	11.4309	11.6249	10.5416	11.1991	0.3335
8.4675	104.823	107.046	103.041	104.97	1.1586		488.281	2.0695	2.4414	1.9402	2.1504	0.1502
2.8225	102.883	100.975	103.987	102.615	0.8797		244.141	0.8569	0.5497	0.388	0.5982	0.1375
0.9408	88.5335	94.9514	86.042	89.8423	2.6539		122.07	-0.4042	-0.5012	-0.0162	-0.3072	0.1482
0.3136	61.774	64.8647	66.5204	64.3863	1.3909		61.0352	0.097	-0.0162	0.8084	0.2964	0.2581
0.1045	31.6873	32.6018	34.021	32.77	0.6789		30.5176	-0.1293	-0.3557	0.2425	-0.0808	0.1744
0.0348	3.4297	3.3035	4.77	3.8344	0.4692		15.2588	-0.0647	-0.3557	0.8731	0.1509	0.3707
0.0116	0.1498	*105.248	0.4179	0.2838	0.134		7.62939	-0.4689	-0.485	0.5821	-0.124	0.353
0.0039	-0.1025		0.1025	0	0.1025		3.8147	-0.0485	-0.3719	0.4204	1.85037e-17	0.23

## Sheet: Fig 5B data
Biopterin relative growth							Folate relative growth
[biopterin], nM	set 1	set 2	set 3	Mean	SEM		[folate], nM	set 1	set 2	set 3	Mean	SEM
5000	135.745	132.524	115.745	128.005	6.1999		5000	31.5021	31.5909	30.7385	31.2772	0.2706
1666.67	152.001	114.735	111.261	125.999	13.0396		1666.67	28.9892	35.2139	27.5862	30.5964	2.344
555.556	142.676	108.971	107.891	119.846	11.4192		555.556	25.7215	33.0561	30.4188	29.7321	2.145
185.185	136.076	107.918	106.35	116.781	9.658		185.185	25.8014	31.9728	29.3	29.0247	1.7868
61.7284	140.987	106.437	110.939	119.454	10.8444		61.7284	24.3274	32.3546	28.3854	28.3558	2.3173
20.5761	127.517	113.377	108.666	116.52	5.6641		20.5761	23.2352	30.481	25.2331	26.3164	2.1607
6.8587	125.018	113.203	99.2976	112.506	7.433		6.8587	16.7352	29.2733	26.867	24.2918	3.8416
2.2862	120.09	96.3198	93.8383	103.416	8.3677		2.2862	24.0699	22.0275	22.7379	22.9451	0.5986
0.7621	61.0216	58.009	54.2824	57.771	1.9491		0.7621	14.9504	13.9648	14.4709	14.462	0.2846
0.254	28.4487	23.7643	24.1736	25.4622	1.4979		0.254	14.684	12.6151	8.5215	11.9402	1.8107
0.0847	18.7752	13.6729	13.1766	15.2082	1.7892		0.0847	10.0755	8.4061	6.861	8.4475	0.9282
0.0282	13.4204	10.4861	8.5706	10.8257	1.4103		0.0282	6.2128	-0.1095	1.8707	2.658	1.8671
0.0094	20.029	10.8518	9.0147	13.2985	3.4068		0.0094	-0.0474	0.4055	1.4622	0.6068	0.4472
0.0031	12.5236	6.3416	4.5741	7.8131	2.4099		0.0031	0.2102	-0.003	0.8084	0.3385	0.2429
0.001	6.9424	3.4683	3.2245	4.5451	1.2007		0.001	-0.3137	0.5653	0.2425	0.1647	0.2567
0.0003	11.5832	2.676	2.9546	5.7379	2.9238		0.0003	0.3966	1.0981	0.8731	0.7893	0.2068
0.0001	6.1152	1.6137	2.7456	3.4915	1.3519		0.0001	1.4	1.1603	0.5821	1.0475	0.2428
3.87176e-05	1.8575	1.9533	3.0155	2.2754	0.3711		3.87176e-05	0.2368	1.8973	0.4204	0.8515	0.5256

## Sheet: Fig 5C data
Biopterin relative growth							Folate relative growth
[Biopterin], nM	set 1	set 2	set 3	Mean	SEM		[folate], nM	set 1	set 2	set 3	Mean	SEM
440000	100.575	96.718	99.1663	98.8198	1.1268		1000000	1.4163	0.4991	0.3936	0.7697	0.3248
146667	116.877	98.2882	113.575	109.58	5.7259		500000	1.3961	0.7846	0.4894	0.89	0.267
48888.9	98.8537	95.8364	107.056	100.582	3.352		166667	1.098	0.7131	0.323	0.7114	0.2237
16296.3	97.2484	106.044	107.765	103.686	3.2569		55555.6	0.7912	0.3695	0.2746	0.4785	0.1588
5432.1	90.5639	90.9889	91.8706	91.1411	0.3848		18518.5	0.7962	0.385	0.269	0.4834	0.1599
1810.7	84.9121	95.4465	92.6188	90.9924	3.1479		6172.84	0.7135	0.4868	0.181	0.4604	0.1543
603.567	56.537	54.0079	50.8114	53.7854	1.6566		2057.61	0.8265	0.5366	0.1675	0.5102	0.1907
201.189	12.8609	20.6203	10.9676	14.8163	2.953		685.871	0.9274	0.6059	0.3686	0.634	0.1619
67.0629	3.001	5.1823	2.5654	3.5829	0.8095		228.624	1.1702	0.6957	0.8908	0.9189	0.1377
22.3543	0.6299	1.5573	0.8372	1.0081	0.281		76.2079	0.7696	0.7222	0.8118	0.7679	0.0259
7.4514	0.3103	0.6299	0.5702	0.5035	0.0981		25.4026	0.5377	0.5166	0.8804	0.6449	0.1179
2.4838	0.1979	0.3419	0.37	0.3033	0.0533		8.46754	0.4692	0.5008	0.5641	0.5113	0.0279
0.8279	0.2857	0.377	0.3595	0.3407	0.028		2.82251	0.485	0.2478	0.6431	0.4586	0.1149
0.276	0.1698	0.2435	0.3524	0.2553	0.0531		0.940838	0.485	0.4692	0.7222	0.5588	0.0818
0.092	0.1241	0.2154	0.2787	0.2061	0.0449		0.313613	0.5852	0.4903	0.8013	0.6256	0.092
0.0307	0.1311	0.3314	0.3173	0.2599	0.0645		0.104538	0.5008	0.4165	0.796	0.5711	0.1151
0.0102	0.2506	0.103	0.3278	0.2272	0.0659		0.0348459	0.5114	0.4375	0.9436	0.6308	0.1578
0.0034	0.271644	0.204904	0.243543	0.24003	0.0193461		0	0.7169	0.4534	0.9436	0.7046	0.1417
